# Supplementary material for: BIN2 negatively regulates plant defence against Verticillium dahliae in Arabidopsis and cotton
Source: Plant Biotechnol J. 2021 Jun 11;19(10):2097–112. doi: 10.1111/pbi.13640 (PMC8486250; doi:10.1111/pbi.13640)
Supplement: Supplementary file 2 — Table S1 Characteristics of BIN2 genes in the cotton genome. [file PBI-19-2097-s001.xlsx]

## Sheet: Sheet1
Supplementary Table 1. Characteristics of BIN2 genes in the cotton genome
Gene ID	Proposed gene name	Amino acid length	MW (KDa)	PI	Subcellular location	Location	Description
Gh_D06G2142	GhSK21	381	43.24	8.74	Cyto_Nucl_Memb	D19:63261021–63,263,915(−)
Gh_D09G2469	GhSK22	382	43.1	8.74	Cyto_Nucl_Memb	Scaf4332_D22:137949–141,233(−)
Gh_D09G2468	GhSK23	381	43.38	8.83	Cyto_Nucl_Memb	Scaf4332_D22:123124–126,295(−)
Gh_A09G0713	GhSK24	381	43.32	9.02	Cyto_Nucl_Memb	A09:52861382–52,864,569(+)	GhBIN2
Gh_A09G0712	GhSK25	376	42.64	8.88	Cyto_Nucl_Memb	A09:52841598–52,844,894(+)
Gh_A06G2020	GhSK26	385	43.72	8.69	Cyto_Nucl_Memb	Scaf1340_A06:43052–45,877(+)
