# Supplementary material for: BIN2 negatively regulates plant defence against Verticillium dahliae in Arabidopsis and cotton
Source: Plant Biotechnol J. 2021 Jun 11;19(10):2097–112. doi: 10.1111/pbi.13640 (PMC8486250; doi:10.1111/pbi.13640)
Supplement: Supplementary file 3 — Table S2 Primers used in this study. [file PBI-19-2097-s003.xlsx]

## Sheet: Sheet1
Supplementary Table 2 Primers used in this study
Experiment	Name	Sequences
Cloning	AtJAZ1-AD-F	GGAGGCCAGTGAATTCATGTCGAGTTCTATGGAATG
Cloning	AtJAZ1-AD-R	CGAGCTCGATGGATCCTATTTCAGCTGCTAAACCGAGC
Cloning	AtJAZ2-AD-F	GGAGGCCAGTGAATTCATGTCGAGTTTTTCTGCCGAG
Cloning	AtJAZ2-AD-R	CGAGCTCGATGGATCCCCGTGAACTGAGCCAAGCTG
Cloning	AtJAZ3-AD-F	GGAGGCCAGTGAATTCATGGAGAGAGATTTTCTCGG
Cloning	AtJAZ3-AD-R	CGAGCTCGATGGATCCGGTTGCAGAGCTGAGAGAAG
Cloning	AtJAZ4-AD-F	GGAGGCCAGTGAATTCATGGAGAGAGATTTTCTCGG
Cloning	AtJAZ4-AD-R	CGAGCTCGATGGATCCGTGCAGATGATGAGCTGGAG
Cloning	AtJAZ5-AD-F	GGAGGCCAGTGAATTCATGTCGTCGAGCAATGAAAA
Cloning	AtJAZ5-AD-R	CGAGCTCGATGGATCCTAGCCTTAGATCGAGATCTT
Cloning	AtJAZ6-AD-F	GGAGGCCAGTGAATTCATGTCAACGGGACAAGCGCC
Cloning	AtJAZ6-AD-R	CGAGCTCGATGGATCCAAGCTTGAGTTCAAGGTTTT
Cloning	AtJAZ7-AD-F	GGAGGCCAGTGAATTCATGATCATCATCATCAAAAACT
Cloning	AtJAZ7-AD-R	CGAGCTCGATGGATCCTCGGTAACGGTGGTAAGGGGAAG
Cloning	AtJAZ8-AD-F	GGAGGCCAGTGAATTCATGAAGCTACAGCAAAATTG
Cloning	AtJAZ8-AD-R	CGAGCTCGATGGATCCTCGTCGTGAATGGTACGGTG
Cloning	AtJAZ9-AD-F	GGAGGCCAGTGAATTCATGGAAAGAGATTTTCTGGG
Cloning	AtJAZ9-AD-R	CGAGCTCGATGGATCCTGTAGGAGAAGTAGAAGAGT
Cloning	AtJAZ10-AD-F	GGAGGCCAGTGAATTCATGTCGAAAGCTACCATAG
Cloning	AtJAZ10-AD-R	CGAGCTCGATGGATCCGGCCGATGTCGGATAGTAAG
Cloning	AtJAZ11-AD-F	GGAGGCCAGTGAATTCATGGCTGAGGTAAACGGAGA
Cloning	AtJAZ11-AD-R	CGAGCTCGATGGATCCTGTCACAATGGGGCTGGTTT
Cloning	AtJAZ12-AD-F	GGAGGCCAGTGAATTCATGACTAAGGTGAAAGATGA
Cloning	AtJAZ12-AD-R	CGAGCTCGATGGATCCAGCAGTTGGAAATTCCTCCT
Cloning	AtJAZ13-AD-F	GGAGGCCAGTGAATTCATGAAGGGTTGCAGCTTAG
Cloning	AtJAZ13-AD-R	CGAGCTCGATGGATCCGAAATTATGAAGAGAGGAGG
Cloning	AtBIN2-BD-F	CATGGAGGCCGAATTCATGGCTGATGATAAGGAGATG
Cloning	AtBIN2-BD-R	GCAGGTCGACGGATCCAGTTCCAGATTGATTCAAG
Cloning	AtBIL1-BD-F	CATGGAGGCCGAATTCATGACTTCGATACCATTGGG
Cloning	AtBIL1-BD-R	GCAGGTCGACGGATCCGGGTCCAGCTTGAAATGGAA
Cloning	AtBIL2-BD-F	CATGGAGGCCGAATTCATGGCCTCATTACCATTGGG
Cloning	AtBIL2-BD-R	GCAGGTCGACGGATCCACTGTTTTGTAATCCTGTGC
Cloning	AtBIN2-N-F	GACAAGCATTTAAATCTCGAGATGGCTGATGATAAGGAGATG
Cloning	AtBIN2-N-R	GATGGATCTTCTAGAGGATCCAGTTCCAGATTGATTCAAG
Cloning	AtJAZ1-C-F	GAGGAGGACCTGCTTTCTAGAATGTCGAGTTCTATGGAATG
Cloning	AtJAZ1-C-R	CGCCGGACGGGTACCGGATCCTATTTCAGCTGCTAAACCGAG
Cloning	AtBIN2-pGEX4T1-F	GTTCCGCGTGGATCCATGGCTGATGATAAGGAGATG
Cloning	AtBIN2-pGEX4T1-R	TCGACCCGGGAATTCAGTTCCAGATTGATTCAAG
Cloning	AtJAZ1-pET32a-F	GATCGGATCCGAATTCATGTCGAGTTCTATGGAATG
Cloning	AtJAZ1-pET32a-R	GACGGAGCTCGAATTCTATTTCAGCTGCTAAACCGAG
Cloning	GhBIN2-VIGS-F	GAATTCCTTGTCAAAGGTGAAGCCAACG
Cloning	GhBIN2-VIGS-R	GGATCCAAACCTTATGCCACGGATGCG
Cloning	AtOPR3-AD-F	GGAGGCCAGTGAATTCATGACGGCGGCACAAGGGAAC
Cloning	AtOPR3-AD-R	CGAGCTCGATGGATCCGAGGCGGGAAAAAGGAGCCAAG
Cloning	AtJAR1-AD-F	GGAGGCCAGTGAATTCATGGATGCTCTGAAACATAAAG
Cloning	AtJAR1-AD-R	CGAGCTCGATGGATCCAAACGCTGTGCTGAAGTAGCT
Cloning	AtCOI1-AD-F	GGAGGCCAGTGAATTCATGGAGGATCCTGATATCAAG
Cloning	AtCOI1-AD-R	CGAGCTCGATGGATCCTATTGGCTCCTTCAGGACTCT
Cloning	AtNINJA-AD-F	GGAGGCCAGTGAATTCATGGACGATGATAATGGGCT
Cloning	AtNINJA-AD-R	CGAGCTCGATGGATCCGGTGTGAGCTGACGCTGCAG
Cloning	AtMYC2-AD-F	GGAGGCCAGTGAATTCATGACTGATTACCGGCTACAAC
Cloning	AtMYC2-AD-R	CGAGCTCGATGGATCCACCGATTTTTGAAATCAAACT
Cloning	AtJAZ1-GUS-F	GCGGCCGCATGTCGAGTTCTATGGAATG
Cloning	AtJAZ1-GUS-R	CCTGCAGGTATTTCAGCTGCTAAACCGAGC
Cloning	PAtPDF1.2-0800-F	ATCGAATTCCTGCAGTGCTTGGGCAATCTAAGAGAC
Cloning	PAtPDF1.2-0800-R	CGCTCTAGAACTAGTGATGATTATTACTATTTTG
Cloning	AtJAZ1-62SK-F	CGCTCTAGAACTAGT ATGTCGAGTTCTATGGAATG
Cloning	AtJAZ1-62SK-R	CTTGATATCGAATTC TATTTCAGCTGCTAAACCGAG
Cloning	AtMYC2-62SK-F	CGCTCTAGAACTAGT ATGACTGATTACCGGCTAC
Cloning	AtMYC2-62SK-R	CTTGATATCGAATTC ACCGATTTTTGAAATCAAAC
Cloning	AtBIN2-62SK-F	CGCTCTAGAACTAGT ATGGCTGATGATAAGGAGATG
Cloning	AtBIN2-62SK-R	CTTGATATCGAATTC AGTTCCAGATTGATTCAAG
Transgenic plants identificaiton	GhBIN2-GF	ATGGCTGAAAATAAGGAAATG
Transgenic plants identificaiton	GhBIN2-GR	GGGTACCTAAAACCTTAATAA
QRT-PCR	RLPDF1.2 F	TTTGCTGCTTTCGACGCAC
QRT-PCR	RLPDF1.2 R	CGCAAACCCCTGACCATG
QRT-PCR	RLVSP2 F	CCTAAAGAACGACACCGTCA
QRT-PCR	RLVSP2 R	TCGGTCTTCTCTGTTCCGTA
QRT-PCR	RLACTIN2F	GCACTTGCACCAAGCAGCAT
QRT-PCR	RLACTIN2R	CCTTTCAGGTGGTGCAACGAC
QRT-PCR	RLGhBIN2-F	GGGCCCCGGAACTCATC
QRT-PCR	RLGhBIN2-R	AGAACACAACCAGCAGACCAGATA
QRT-PCR	Vd-QPCR-F	AACAACAGTCCGATGGATAATTC
QRT-PCR	Vd-QPCR-R	GTACCGGGCTCGAGATCG
QRT-PCR	RLGhHistone3-F	CCTTGTGGGTCTTTTTGAA
QRT-PCR	RLGhHistone3-R	AACTGGATGTCCTTGGGC
